# Supplementary material for: Clinical value of serum complement component 1q levels in the prognostic analysis of aneurysmal subarachnoid hemorrhage: a prospective cohort study
Source: Front Neurol. 2024 Jan 31;15:1341731. doi: 10.3389/fneur.2024.1341731 (PMC10864439; doi:10.3389/fneur.2024.1341731)
Supplement: Supplementary file 1 [file Data_Sheet_1.xlsx]

## Sheet: 2.0
mRS	outcome	DCI	HH	mFisher	C1q	sex	age	hypertension	diabetes	drinking	smokeing	SBP	DBP	position	size	operation	glucose	leukocyte	hemoglobin	platelet	DD	FIB	ControlgroupC1qconcentration	Controlgroupage	Controlgroupsex	Controlgroupsmoking	Controlgroupdrinking
6	1	1	3	4	0.67	1	56	0	0	0	0	173	90	2	3	1	6.93	10.7	148	176	1.28	3.35	0.01204	42	1	0	0
6	1	1	4	4	0.46	1	60	0	0	0	1	161	91	1	2	1	10.01	10.6	135	103	0.16	3.14	0.05654	81	1	0	0
6	1	1	5	3	0.67	2	60	1	0	0	0	144	78	2	1	1	9.62	10.5	120	157	1.2	2.25	0.05737	65	1	0	0
6	1	1	3	1	0.49	2	67	1	0	0	0	118	73	2	1	1	3.56	17.5	127	248	3.04	2.6	0.06022	78	1	1	0
6	1	1	5	3	0.66	2	53	1	0	1	1	121	74	1	1	1	9.21	15.3	127	158	2.17	2.61	0.06962	52	2	0	1
6	1	1	3	3	0.66	1	77	0	0	0	0	153	90	1	1	1	10.9	13.3	126	181	0.69	3.73	0.07684	71	2	1	1
6	1	0	2	2	0.08	1	62	0	0	1	1	124	74	1	2	1	9.31	7.8	150	207	0.33	2.88	0.12211	46	2	0	0
5	1	0	4	4	0.66	1	56	1	1	0	0	201	119	1	1	1	8.54	11.2	160	189	1.03	3.54	0.10459	61	2	0	0
5	1	1	4	4	0.78	2	81	0	1	0	0	172	104	1	2	1	10.67	13.5	125	175	1.24	3.14	0.05292	67	2	1	1
5	1	1	5	4	0.36	2	81	0	0	1	1	168	87	2	2	1	8.65	11.3	141	321	2.73	3.77	0.07052	71	1	1	1
5	1	0	5	2	0.22	2	66	1	0	1	0	153	90	1	1	2	9.51	6.3	105	111	1.85	3.4	0.08451	68	2	0	0
5	1	1	2	2	0.34	1	50	1	0	0	0	128	76	1	1	1	7.48	8.7	155	252	0.99	2.68	0.0911	65	1	0	0
5	0	0	1	1	0.08	1	69	0	0	1	0	138	74	2	1	1	7.31	15.8	147	70	0.5	3.46	0.11594	46	1	0	0
5	1	1	2	3	0.28	1	75	0	0	1	1	156	76	1	2	2	15.42	5.4	127	121	0.38	3.05	0.11944	68	1	0	0
4	1	1	5	4	0.38	2	38	0	0	0	0	138	70	1	2	1	6.63	14.9	152	99	0.573	2.31	0.01035	74	1	0	0
4	1	1	4	3	0.45	1	74	1	0	0	0	142	94	1	1	2	13.01	9.8	140	238	1.01	2.42	0.05832	56	1	1	0
4	1	1	4	4	0.66	2	61	0	1	1	0	131	74	1	2	1	10.46	11.3	120	169	0.74	2.07	0.05916	52	2	1	0
4	1	0	4	3	0.33	1	47	0	0	1	1	163	86	1	1	1	9.86	18.1	157	183	0.99	2.9	0.06511	63	2	0	0
4	1	1	3	3	0.46	2	62	0	0	0	0	169	91	1	2	1	8.31	9.7	132	246	0.58	2.88	0.06725	55	1	1	0
4	1	1	5	3	0.33	2	57	0	0	0	0	160	78	1	1	2	8.83	15.1	117	237	1.76	2.45	0.07027	51	1	0	0
4	1	1	4	2	0.02	2	46	1	1	1	0	118	51	1	3	1	11.7	5.1	90	293	1.19	1.93	0.07355	60	1	0	0
4	1	1	4	2	0.32	2	43	0	0	0	1	118	86	1	1	1	9.87	10.5	105	207	1.32	2.13	0.07535	54	1	0	0
4	1	1	4	3	0.33	2	66	1	0	1	0	140	60	1	2	1	7.78	13.6	141	179	1.79	2.9	0.07752	53	2	0	1
4	1	0	3	2	0.38	2	47	0	0	0	0	161	83	1	2	2	10.97	19.4	162	269	1.81	2.93	0.07602	68	2	1	0
4	1	1	2	2	0.41	1	44	1	0	1	1	175	85	1	3	2	13.21	13.1	114	289	2.03	3.88	0.067	44	1	0	0
3	1	0	2	3	0.6	1	42	0	0	0	1	119	85	1	1	1	6.29	19	101	157	0.89	2.72	0.05862	72	2	0	0
3	1	0	4	4	0.53	2	76	1	0	0	1	153	54	1	1	1	8.05	9.1	138	337	0.93	3.58	0.05952	32	2	0	0
3	1	1	4	4	0.02	2	61	0	0	0	0	154	90	1	1	2	4.11	6	121	301	0.2	2.7	0.05955	51	1	1	1
3	1	0	3	2	0.48	2	52	0	0	0	0	132	85	1	1	1	7.99	15.2	130	200	0.78	3.29	0.06288	59	2	0	0
3	1	1	4	3	0.61	1	63	1	0	0	0	118	86	1	3	2	9.71	17.9	159	317	0.94	2.76	0.06425	44	2	1	0
3	1	1	2	3	0.35	1	49	0	0	0	1	161	83	1	3	2	7.18	14.9	121	276	1.24	1.98	0.07259	40	2	0	0
3	1	1	5	4	0.01	1	65	1	0	1	1	126	83	2	2	1	8.52	8.2	108	146	1.77	3.92	0.08654	63	2	1	1
3	1	1	2	2	0.66	1	50	0	0	0	0	128	76	1	1	1	8.78	13.7	155	252	0.99	2.68	0.09109	39	2	0	0
3	1	1	4	4	0.18	1	51	0	0	0	0	152	96	1	2	2	6.8	15.7	153	201	0.68	2.45	0.09518	39	1	0	1
3	1	0	3	3	0.15	1	49	1	0	1	0	161	83	1	1	2	8.69	13.6	170	152	1.67	2.47	0.07192	53	2	0	0
3	1	0	2	2	0.13	1	51	0	1	0	0	148	92	1	1	1	10.6	15.4	158	186	0.47	2.8	0.10904	36	2	0	0
2	0	0	3	2	0.13	2	76	0	0	1	1	117	74	1	1	1	11.79	15.3	111	219	2.39	2.62	0.06616	57	1	0	1
2	0	0	3	3	0.309	2	51	1	0	1	0	152	94	1	1	1	7.19	12.9	131	254	0.91	2.25	0.06826	56	1	0	0
2	0	0	3	3	0.309	2	51	1	0	1	0	152	94	1	1	1	12.39	12.9	131	254	1.91	2.25	0.06921	46	1	0	0
2	0	0	2	1	0.27	2	50	1	0	0	0	117	73	1	3	1	8.75	14.2	118	133	2.45	2.8	0.0694	65	1	0	1
2	0	0	2	2	0.23	1	57	0	0	0	0	128	82	1	1	2	9.43	15.7	135	216	1.3	2.05	0.07321	79	1	0	1
2	0	0	2	1	0.12	2	63	0	0	0	0	132	86	2	1	1	8.25	9.2	105	175	1.83	2.8	0.07539	45	1	0	0
2	0	0	2	2	0.2	2	53	0	0	0	0	148	82	1	1	1	11.18	11.1	95	242	1.66	2.76	0.0793	59	2	0	1
2	0	0	2	3	0.2	1	62	0	0	1	1	166	101	1	1	1	9.59	10.8	127	122	1.68	2.76	0.08004	77	2	1	0
2	0	0	2	1	0.15	1	44	0	0	0	0	118	86	1	1	1	8.95	7.6	151	202	1.26	2.88	0.08625	70	1	0	0
2	0	0	2	2	0.15	1	41	1	0	0	1	186	103	1	1	2	8.86	19	171	228	0.89	2.25	0.08658	62	1	0	0
2	0	0	2	2	0.37	1	41	1	0	0	1	186	103	1	1	2	7.74	19	171	228	0.89	2.25	0.08818	44	2	0	0
2	0	0	2	2	0.14	2	57	0	0	0	0	138	78	1	1	1	11.72	10.4	111	127	1.26	3	0.08942	66	1	0	0
2	0	0	2	1	0.13	2	56	0	0	0	0	149	85	1	2	1	9.06	9.5	134	189	0.96	2.48	0.09005	34	1	0	0
2	0	0	2	3	0.13	2	80	0	1	1	1	154	83	1	2	1	10.17	9.5	116	119	1.25	3.14	0.0903	57	1	0	0
2	0	0	2	1	0.12	2	63	0	0	0	0	133	81	1	3	1	8.52	9.9	129	167	0.77	2.25	0.09159	47	2	1	1
2	0	0	2	3	0.12	2	67	0	0	0	0	158	85	2	1	1	10.73	13.1	141	174	1.1	3.05	0.09285	41	2	1	0
2	0	0	1	2	0.045	1	54	0	0	0	0	121	85	1	1	1	8.37	14.6	149	196	0.14	2.51	0.14466	81	1	0	0
1	0	0	2	1	0.66	2	54	0	0	1	1	87	60	1	3	1	11.16	14.3	153	337	0.06	2.96	0.13729	69	2	1	1
1	0	0	2	3	0.44	1	59	0	0	1	1	152	88	2	2	1	12.23	14.4	129	244	0.57	1.66	0.04244	66	2	0	0
1	0	1	2	2	0.36	2	54	0	1	1	1	121	74	1	2	1	11.27	5.7	125	253	3.22	3.35	0.06529	68	2	0	0
1	0	0	2	2	0.23	1	57	0	0	0	0	128	82	1	1	2	9.02	15.7	135	216	1.3	2.05	0.07289	33	2	0	0
1	0	0	2	3	0.22	2	56	0	0	0	1	161	83	1	2	2	7.18	14.9	121	276	1.24	1.98	0.07333	38	1	1	1
1	0	0	3	2	0.2	1	64	1	0	0	0	148	83	1	1	1	7.72	10.3	140	209	1.41	2.37	0.07788	40	1	0	1
1	0	0	3	3	0.16	2	56	0	0	0	0	140	78	1	1	1	10.38	9.2	137	144	1.3	2.76	0.08609	67	1	0	0
1	0	0	2	1	0.14	1	58	0	0	1	0	141	85	1	1	2	10.15	6.4	130	115	0.96	2.37	0.08826	39	2	0	0
1	0	0	2	2	0.13	1	57	0	0	0	0	158	101	1	2	2	9.21	10.8	139	236	1.37	3.4	0.09065	48	2	0	0
1	0	0	2	1	0.12	2	60	0	0	0	0	155	85	2	1	2	8.77	11.8	118	328	1.5	3.78	0.09152	42	1	0	0
1	0	0	2	2	0.1	2	63	1	0	0	0	121	74	1	1	1	9.98	12.4	130	207	0.84	2.72	0.09351	67	1	0	0
1	0	0	3	1	0.88	2	79	1	0	0	0	156	86	1	1	1	10.42	5.3	104	64	1.25	4	0.10006	57	1	0	0
1	0	0	2	2	0.08	1	59	0	0	0	0	155	91	1	3	1	8.17	9	162	163	0.53	2.32	0.10505	51	1	0	0
1	0	0	3	1	0.07	1	58	0	1	0	0	117	74	1	2	1	7.74	9.8	110	161	0.48	3.06	0.10923	86	1	0	0
1	0	0	1	1	0.072	2	65	0	0	0	0	121	85	1	2	1	8.24	4.9	128	114	0.71	3.92	0.11169	42	1	0	0
1	0	0	2	2	0.057	2	53	1	0	0	0	185	106	2	2	2	10.81	7	152	244	0.46	3.71	0.12476	62	2	0	0
1	0	0	2	1	0.05	1	37	0	0	0	1	118	86	1	2	1	10.2	14.8	132	261	0.35	3.14	0.12693	73	2	0	0
1	0	0	2	2	0.054	2	58	0	0	0	0	124	66	1	2	1	7.59	11.2	147	215	0.51	4.25	0.13489	65	2	0	0
1	0	0	1	1	0.054	1	53	1	0	1	1	168	106	1	1	1	8.81	11.2	168	192	0.19	2.34	0.13821	48	1	0	0
1	0	0	1	3	0.048	2	68	0	0	0	0	138	79	1	1	1	12.56	23.5	143	236	0.17	2.58	0.13856	74	2	1	0
1	0	0	2	3	0.33	1	55	0	0	0	0	146	96	1	2	1	10.15	13.3	173	254	0.07	2.2	0.14614	56	2	0	0
1	0	0	1	1	0.039	2	43	1	0	0	0	146	96	2	2	1	9.53	7	119	142	6	3	0.14707	65	1	0	0
1	0	0	1	2	0.039	2	45	0	0	0	0	134	83	1	1	1	7.57	6.8	118	142	0.12	2.65	0.15042	63	2	0	0
1	0	0	2	1	0.036	2	46	0	0	1	1	170	91	1	1	1	8.59	10.4	158	190	0.16	3.24	0.15754	71	2	0	0
1	0	0	1	1	0.03	2	62	0	0	0	0	161	83	1	1	2	7.72	6.5	122	211	2.16	3.64	0.16024	73	2	0	0
1	0	0	1	1	0.027	2	65	0	1	0	1	164	106	1	1	1	8.52	7.4	126	147	1.05	3.09	0.17901	62	1	0	0
1	0	0	3	1	0.038	1	47	0	0	1	0	145	74	1	2	1	7.63	13	152	253	1.05	2.76	0.079	34	1	0	0
0	0	1	4	4	0.38	1	59	0	0	1	1	145	88	1	1	2	8.91	11	119	214	0.64	3.52	0.05825	59	2	0	0
0	0	0	3	2	0.77	2	62	0	0	0	0	169	91	2	2	1	8.51	9.7	132	246	1.58	2.88	0.06825	54	2	0	0
0	0	0	2	3	0.26	2	47	0	0	0	0	101	69	1	1	1	10.27	16.9	136	223	3.05	3.71	0.07012	57	1	0	0
0	0	0	4	2	0.13	1	65	0	0	1	1	134	83	2	3	1	9.75	11.4	142	171	1.46	2.09	0.07012	44	2	0	0
0	0	0	4	1	0.2	2	47	0	0	0	0	174	88	1	1	1	8.31	14.4	116	303	1.28	2.22	0.08236	34	1	1	0
0	0	0	4	2	0.19	2	63	1	0	0	0	140	75	1	2	1	9.69	14.1	129	194	1.71	2.85	0.08426	64	2	0	0
0	0	0	2	1	0.17	1	67	0	0	0	1	120	75	1	1	2	7.04	16.1	156	208	1.38	2.76	0.0858	55	1	0	0
0	0	0	2	2	0.12	2	76	0	0	0	0	173	69	1	1	1	13.11	9.7	122	211	1.07	2.84	0.09132	48	1	0	0
0	0	0	1	1	0.48	2	48	0	0	0	0	100	73	1	1	1	8.69	10.7	101	241	0.47	1.83	0.09429	88	1	0	0
0	0	0	2	2	0.39	1	67	0	0	0	1	121	85	1	3	1	8.51	6.1	155	238	1.11	3.58	0.09521	36	1	0	0
0	0	0	2	1	0.069	2	49	0	0	0	0	149	97	2	1	1	5.14	5.1	137	141	0.36	2.65	0.11315	82	1	0	0
0	0	0	4	1	0.066	2	55	0	0	0	0	131	74	1	1	1	9.5	8.7	147	307	0.27	2.33	0.11325	57	1	0	1
0	0	0	1	2	0.066	1	51	0	1	0	0	168	106	1	2	2	9.28	7.1	167	171	0.29	2.42	0.11498	78	2	1	1
0	0	0	2	2	0.06	1	54	1	0	0	0	161	83	1	1	1	7.48	13.2	169	207	0.47	3.54	0.12214	56	1	1	0
0	0	0	2	1	0.05	2	49	0	0	0	0	118	73	1	1	1	6.27	6.9	101	152	0.36	3.19	0.13002	63	1	1	1
0	0	0	1	2	0.03	2	55	0	0	1	0	143	85	2	3	2	9.76	9.4	115	142	0.27	2.65	0.13221	78	1	0	0
0	0	0	2	3	0.13	1	57	0	0	0	0	171	114	1	1	2	8.11	14	164	238	1.21	2.84	0.14057	82	1	1	1
0	0	0	2	1	0.039	2	59	0	0	0	0	156	91	1	1	1	7.7	16.8	123	210	0.11	2.61	0.15422	86	2	1	1
0	0	0	1	1	0.036	2	68	0	0	1	1	145	86	1	2	1	9.75	7.3	142	191	0.24	4	0.16005	72	1	0	0
0	0	0	1	1	0.03	1	39	1	0	0	1	142	74	1	2	1	5.57	6.6	129	285	1.1	3.14	0.16158	61	1	0	0
0	0	0	1	1	0.03	1	43	0	0	0	0	118	86	1	1	2	6.39	9.5	142	222	2.01	2.13	0.16632	87	2	1	0
0	0	0	1	1	0.027	1	47	0	0	0	0	148	86	1	1	2	11.45	8.7	152	153	1.01	2.65	0.17917	86	1	1	1
0	1	1	4	2	0.03	2	61	1	0	0	1	154	78	2	2	1	7.89	13.8	133	206	2.01	3.05	0.18769	78	1	0	1
0	0	0	1	1	0.031	2	61	0	0	0	0	154	78	2	1	1	7.52	13.8	123	206	1.011	3.05	0.123	45	2	0	0
0	0	0	1	1	0.28	1	62	0	1	1	0	144	80	1	2	1	10.55	9.3	112	130	2.02	3.29	0.078	65	1	0	0
0	0	0	1	2	0.032	1	36	0	0	0	0	117	65	1	1	1	6.45	11.2	140	200	2.05	2.76	0.087	35	1	0	0
0	0	0	1	1	0.03	1	65	0	0	0	0	138	85	1	1	1	6.33	9.9	129	205	1.1	2.03	0.099	45	1	0	0
